# Supplementary material for: Landscape Features Shape Maternal Genetic Structure of Asian Elephants in Thailand: Insights from mtDNA
Source: Biology (Basel). 2026 Feb 20;15(4):358. doi: 10.3390/biology15040358 (PMC12937948; doi:10.3390/biology15040358)
Supplement: Supplementary file 1 [file biology-15-00358-s001.zip]

Archive with 1 entries (1 files):
- biology-4120614-supplementary.pdf
